# Supplementary material for: Echocardiogram Testing in Patients with Post-COVID-19 Condition: A Systematic Review and Meta-Analysis
Source: J Clin Med. 2026 Jun 15;15(12):4643. doi: 10.3390/jcm15124643 (PMC13301671; doi:10.3390/jcm15124643)
Supplement: Supplementary file 1 [file jcm-15-04643-s001.zip]

Archive with 1 entries (1 files):
- jcm-4303893-supplementary.pdf
